# Supplementary material for: Decreased bone mineral density in ovariectomized mice is ameliorated after subsequent repeated intermittent administration of (R)‐ketamine, but not (S)‐ketamine
Source: Neuropsychopharmacol Rep. 2020 Aug 19;40(4):401–6. doi: 10.1002/npr2.12132 (PMC7722686; doi:10.1002/npr2.12132)
Supplement: Supplementary file 1 — Supplementary Material [file NPR2-40-401-s001.xlsx]

## Sheet: Figure 1
Figure 1B. Time course of body weight
	Day 2	Day 9	Day 16	Day 23	Day 30	Day 37	Day 43	gram
Sham + Saline: A1	33	34	35	35	35	37	35
Sham + Saline: A2	33	31	32	32	33	33	34
Sham + Saline: A3	32	33	33	33	33	34	38
Sham + Saline: A4	35	35	36	37	37	38	39
Sham + Saline: A5	33	33	34	33	33	33	35
Sham + Saline: A6	33	33	35	35	34	34	35
Sham + Saline: A7	33	32	33	33	34	34	34
OVX + Saline: B1	33	33	35	35	36	36	38
OVX + Saline: B2	33	37	39	39	39	41	43
OVX + Saline: B3	31	30	33	33	33	33	34
OVX + Saline: B4	32	31	33	33	31	32	33
OVX + Saline: B5	32	33	35	34	35	35	36
OVX + Saline: B6	33	32	34	32	33	34	35
OVX + Saline: B7	34	35	36	35	37	36	35
OVX + Saline: B8	33	31	33	32	32	33	32
OVX + R-ketamine: C1	35	34	37	36	36	36	37
OVX + R-ketamine: C2	33	33	33	34	33	33	34
OVX + R-ketamine: C3	33	33	35	35	34	35	35
OVX + R-ketamine: C4	34	33	34	32	32	33	35
OVX + R-ketamine: C5	33	32	32	33	33	33	34
OVX + R-ketamine: C6	33	30	31	30	31	31	31
OVX + R-ketamine: C7	33	32	35	35	34	36	36
OVX + R-ketamine: C8	32	33	34	34	35	37	38
OVX + R-ketamine: C9	33	33	34	34	35	37	36
OVX + R-ketamine: C10	35	32	34	35	36	36	36
OVX + S-Ketamine: D1	33	35	38	38	37	38	40
OVX + S-Ketamine: D2	34	33	36	36	37	38	40
OVX + S-Ketamine: D3	31	33	37	36	36	38	39
OVX + S-Ketamine: D4	35	34	37	36	37	36	37
OVX + S-Ketamine: D5	33	32	35	36	36	36	37
OVX + S-Ketamine: D6	33	32	34	33	34	36	36
OVX + S-Ketamine: D7	32	33	34	33	33	33	34
OVX + S-Ketamine: D8	32	32	34	34	32	33	34
OVX + S-Ketamine: D9	33	34	37	36	36	36	37

## Sheet: Figure 2
Figure 2. Effects of ketamine enantiomers on the reduced BMD of OVX mice
	Cortical BMD	Cancellous BMD	Total BMD	Plane BMD	mg/m3
Sham + Saline: A1	1220.1	235.7	660.5	0.0783
Sham + Saline: A2	1151.7	168	556	0.0766
Sham + Saline: A3	1246.4	132.7	633.7	0.0818
Sham + Saline: A4	1287.4	144.9	648.5	0.0777
Sham + Saline: A5	1264.4	165.4	653.6	0.0835
Sham + Saline: A6	1161.9	140.3	575.6	0.0727
Sham + Saline: A7	1277.1	255	677.2	0.0866
OVX + Saline: B1	1248.1	209.4	689.3	0.0861
OVX + Saline: B2	971.3	7.6	369.3	0.0517
OVX + Saline: B3	1016.5	48.6	413.5	0.053
OVX + Saline: B4	1026.6	21.9	440.3	0.0495
OVX + Saline: B5	1043.1	81.7	457.3	0.059
OVX + Saline: B6	1036.4	85.6	479.4	0.0589
OVX + Saline: B7	1017	113.1	461.7	0.0583
OVX + Saline: B8	1041.3	165.4	539.6	0.071
OVX + R-ketamine: C1	1158.1	100.5	562.7	0.0778
OVX + R-ketamine: C2	1244.9	112.3	642.6	0.0724
OVX + R-ketamine: C3	1167.7	166.6	577.6	0.075
OVX + R-ketamine: C4	1172.9	53.7	504.2	0.0636
OVX + R-ketamine: C5	1216.3	155.4	621	0.066
OVX + R-ketamine: C6	1169.4	196.7	583.9	0.0811
OVX + R-ketamine: C7	1161	118.1	573.5	0.0708
OVX + R-ketamine: C8	1254.3	185.5	677	0.0784
OVX + R-ketamine: C9	1179.4	236.5	669.4	0.0686
OVX + R-ketamine: C10	1173.2	130.8	580.3	0.0602
OVX + S-Ketamine: D1	1206.1	144.6	587.8	0.0698
OVX + S-Ketamine: D2	1112	191.1	561.9	0.0932
OVX + S-Ketamine: D3	984.8	56.1	427.9	0.0519
OVX + S-Ketamine: D4	1169	148.3	571.4	0.0823
OVX + S-Ketamine: D5	1150.2	168.5	592.1	0.074
OVX + S-Ketamine: D6	973.4	223.9	509.1	0.0643
OVX + S-Ketamine: D7	995.5	115.1	447.7	0.0617
OVX + S-Ketamine: D8	1064.4	95.4	463.4	0.07
OVX + S-Ketamine: D9	1068.1	97.8	473.6	0.0672
